# Supplementary material for: Microbiology-Based Instruction during Prenatal Dental Visits Improves Perinatal Oral Health Literacy
Source: Int J Environ Res Public Health. 2022 Feb 24;19(5):2633. doi: 10.3390/ijerph19052633 (PMC8910304; doi:10.3390/ijerph19052633)
Supplement: Supplementary file 1 [file ijerph-19-02633-s001.zip]

Archive with 4 entries (4 files):
- Figure S1 - Handout_Takehome - Images Removed.pdf
- Figure S2 - Prenatal Survey from Qualtrics.pdf
- Figure S3 - Postpartum Survey from Qualtrics.pdf
- Figure S4 - Hygienist Checklist.pdf
